# Supplementary material for: Subcellular-Level Mitochondrial Energy Metabolism Response in the Fat Body of the German Cockroach Fed Abamectin
Source: Insects. 2022 Nov 27;13(12):1091. doi: 10.3390/insects13121091 (PMC9782180; doi:10.3390/insects13121091)
Supplement: Supplementary file 1 [file insects-13-01091-s001.zip]

Archive with 1 entries (1 files):
- insects-1962046-supplementary.pdf
